# Supplementary material for: Whole Genome Sequencing of Extended-Spectrum- and AmpC- β-Lactamase-Positive Enterobacterales Isolated From Spinach Production in Gauteng Province, South Africa
Source: Front Microbiol. 2021 Oct 1;12:734649. doi: 10.3389/fmicb.2021.734649 (PMC8517129; doi:10.3389/fmicb.2021.734649)
Supplement: Supplementary file 1 [file Table_1.XLSX]

## Sheet: Supplementary Table S1
Supplementary Table S1: Virulence factors associated with Salmonella Pathogenicity Islands in the Salmonella enterica strain isolated from river water following whole genome sequence analysis
Salmonella Pathogenicity Island	Virulence factors
C63PI	cheD	vexA	rtxA	rtxA	exeE	exeE	fyuA	cpsB	isdD	ratB	phzE1	xcpU	lbpA	lpg1449	icmO/dotL	fyuA	flgK	cwp84	bscC
CS54_island	adeG	mtrD	bscS	sopB/sigD	lpg2160	acrB	mrkC	fliN	nueB	flmD	basG	yapC	cheA	flgL	cylB	adsA	sseJ	tviE	sca2
	pchH	pchI	fliF	lbpB	espR	lem17	lem16	licD	faeH	spaF	wcbR	boaB	boaA	lef	virB10	rtxA	rtxA	lfiQ
Not_named	ssaD	cdsR	irp1	esaA	rvhB6a	cegC2	fliS	irp1	tssA	virA	ipaD	tagF/pppB	ppkA	p97	lpg3000	ravY	sdeC/laiC	sdeB	sidE/laiD
	vipA	tbpB	pilO	faeG	ecbA	coxH4	pseB	kpsC	flhF	cesC	cer	BC0552
SPI-1	entD	pscD	rcsB	hsiE1	fliR	rrgC	pvdH	pchH	fhaB	psaE	rtxA	ssaC	dotU1	popN	xcpW	mhp271	mbtA	icmF/tssM	vipB/tssC
	CBUD_1884	tssF-5	virB4	tapT
SPI-2	ssaV	ssaC	sseC	ssaN	ssaD	sseF	ssaJ	sseG	ssaK	ssaL	sseB	sseD	sscA	sscB	spiC/ssaB	sseE	ssaM	ssaO	sseA
	ssaP	ssaE	ssaI	ssaH	ssaG	yscV/lcrD	vcrD	escV	vscN	copB	yscN	pscN	invC/sctN	gspE	sseI/srfH	legG2	cetCb2	nagH	virB11
	virB6-4	cnf	scpB	scpA	pscC	lbpA	lpg1924	mavB	lpg1147	legK2	icmB/dotO	flgA	cagA	HI0867	iglI1	manC	chuA	jlpA	fliM
	lpxB	virB4	pomB
SPI-3	afaC-VII	psaC	afaC-VIII	afaC-III	afaC-I	draC	coxU1	rhs/PAAR	rvhB6c	esp	fimB	sinH	ssaL	fliI	fliH	exoS	pilU	hpuA	lpg1959
	clbN	ansP	csaA	cfaA	papJ	aafD	flgL	rtxE	lfiE	ascV
SPI-4	lem21	iutA	iutA	vWbp	algX	espK	mbtF	mavN	fepD	cylB	rtxB	flhA	cylF	shuS	flgN	fha1	lgt3/legC5	fimD	motA
	yhxB/manB	chuW	chuS	hlyA	EF0818	prgB/asc10	cpeE	dotD	CD2830	nagL	neuC1	wcbF	wcbR	bspI3	boaB	bscQ	trwJ2	cytK	virB6-2
	bauC	bauE	tapT	galU
SPI-5	sopB/sigD	pipB	prsA2	ravH	cetCb2	nagI	vpadF	flgI	pilG	icmX	wbbM	cagA	waaQ	wbkA	inhA	flgE	flgE	barB	manB
	flgK	scpB	scpA	ipgD	ipaC	sigA	sipB/sspB	sopE2	oatA	lpg2552	lpg2239	lpg1959	pieD/lirF	legL3	wipB	fepD	bsc1	iglF1	neuB
	EF0149	coxCC6	CBU_0635	icmE	spaC	maf4	pseD/maf2	Cj1438c	Cj1422c	Cj1421c	lfhA	flgN	tapN	tapN	aopN
SPI-9	icmF1/tssM1	vgrG/tssI	vgrG1b	vgrG1a	pvdL	gadC	mtrC	clbB	slpA	C2I	vopC	vscS2	rhs/PAAR	sinH	shdA	motD	fliH	pcr2	phoP
	flhF	cyaE	rtxE	fleQ/flrC	fliA	fliA	mshN
SPI-13	flhF	(algL	iroE	flrA	fleQ/flrC	flpH	exlB	phzE1	motB	xcpS	sidJ	allS	flgH	wcbQ	yscV/lcrD	irp1	acfD	iucC	ratB
	ssaK	clpV1	hsiG1	fha1	ppkA	pchI	chpA	plcH	algJ	inlK	iucC	irp1	mrkB	sfaA	iucC	iroN	sat	CBU_0372	toxA
	CT622	flgA	tagAB-5	boaA	brkA	fhaB	aipA	flmD	cheW	cheW	fliI	motX	mshE	flpL	flpL	tapD	bauD
SPI-14	lem21	vWbp	cylB	cylF	lgt3/legC5	EF0818	cpeE	CD2830	nagL	trwJ2	cytK	yopM	vopL	srtC1	cap8D	can	shuU	rvhB6e	prsA2
	lirA	rtxA	sidG	sdeA/laiA	pflA	lgtC	iglJ1	flmK	ompA	chuU	toxB	CBUD_2154	virB10	BAS2037	bfmS

## Sheet: Supplementary Table S2
Supplementary Table S2: Virulence factors detected using whole genome sequencing in Escherichia coli from water and spinach samples
Accession	Strain	ST	Serotype	Contig	Virulence Genes
					IpfA1	gad2	terC3	astA4	fyuA5	irp26	iss7	sitA8	traT9	chuA10	cia11	hlyF12	hra13	iroN14	iucC15	iutA16	mchB17	mchC18	mchF19	ompT20	papC21	vat22
SAMN15421728	UPMP2120	ST58	O75:H9	JACNYS010000001.1		+
				JACNYS010000006.1		+
				JACNYS010000011.1	+
				JACNYS010000004.1			+
				JACNYS010000014.1			+
SAMN15421725	UPMP2117	ST117	O11:H4	JACNYT010000061.1										+
				JACNYT010000290.1											+
				JACNYT010000065.1					+
				JACNYT010000267.1												+
				JACNYT010000044.1													+
				JACNYT010000118.1														+
				JACNYT010000109.1						+
				JACNYT010000106.1							+
				JACNYT010000118.1							+
				JACNYT010000115.1															+
				JACNYT010000115.1																+
				JACNYT010000031.1	+
				JACNYT010000032.1																	+
				JACNYT010000032.1																		+
				JACNYT010000032.1																			+
				JACNYT010000267.1																				+
				JACNYT010000036.1																				+
				JACNYT010000084.1																					+
				JACNYT010000115.1								+
				JACNYT010000018.1			+
				JACNYT010000271.1			+
				JACNYT010000025.1									+
				JACNYT010000262.1																						+
SAMN15421738	UPMP2130	ST10	O8:H17	JACNYN010000111.1				+
				JACNYN010000160.1					+
				JACNYN010000165.1						+
				JACNYN010000053.1							+
				JACNYN010000039.1								+
				JACNYN010000004.1			+
				JACNYN010000090.1			+
				JACNYN010000142.1									+
				JACNYN010000143.1									+
				JACNYN010000034.1									+

## Sheet: Supplementary Table S3
Supplementary Table S3: Virulence factors detected using whole genome sequencing in Klebsiella pneumoniae from water and spinach samples
Accession	Strain	ST	Serotype		Contig	Virulence Genes
						kfuA1	kfuB2	kfuC3	mrkA4	mrkB5	mrkC6	mrkD7	mrkF8	mrkH9	mrkI10	mrkJ11	fyuA12	irp113	irp214	ybtA15	ybtE16	ybtP17	ybtQ18	ybtS19	ybtT20	ybtU21	ybtX22
SAMN15375861	UPMP2112	ST3559	KL27	O4	JACAAL010000002.1				+
					JACAAL010000002.1					+
					JACAAL010000002.1						+
					JACAAL010000002.1							+
					JACAAL010000002.1								+
					JACAAL010000002.1									+
					JACAAL010000002.1										+
					JACAAL010000002.1											+
SAMN15421726	UPMP 2118	ST15	KL24	O1v1	JACBJB010000003.1	+
					JACBJB010000003.1		+
					JACBJB010000003.1			+
					JACBJB010000009.1				+
					JACBJB010000009.1					+
					JACBJB010000009.1						+
					JACBJB010000009.1
					JACBJB010000009.1							+
					JACBJB010000009.1								+
					JACBJB010000009.1									+
					JACBJB010000009.1										+
					JACBJB010000009.1											+
SAMN15421722	UPMP2114	ST985	KL39	O1v2	JACBJE010000001.1												+
					JACBJE010000001.1													+
					JACBJE010000001.1														+
					JACBJE010000004.1				+
					JACBJE010000004.1					+
					JACBJE010000004.1						+
					JACBJE010000004.1							+
					JACBJE010000004.1								+
					JACBJE010000004.1									+
					JACBJE010000004.1										+
					JACBJE010000001.1															+
					JACBJE010000001.1																+
					JACBJE010000001.1																	+
					JACBJE010000001.1																		+
					JACBJE010000001.1																			+
					JACBJE010000001.1																				+
					JACBJE010000001.1																					+
					JACBJE010000001.1																						+
SAMN15421729	UPMP2121	ST985	KL39	O1v2	JACBIZ010000001.1												+
					JACBIZ010000001.1													+
					JACBIZ010000001.1														+
					JACBIZ010000011.1				+
					JACBIZ010000011.1					+
					JACBIZ010000011.1						+
					JACBIZ010000011.1							+
					JACBIZ010000011.1								+
					JACBIZ010000011.1									+
					JACBIZ010000011.1										+
					JACBIZ010000011.1											+
					JACBIZ010000001.1															+
					JACBIZ010000001.1																+
					JACBIZ010000001.1																	+
					JACBIZ010000001.1																		+
					JACBIZ010000001.1																			+
					JACBIZ010000001.1																				+
					JACBIZ010000001.1																					+
					JACBIZ010000001.1																						+
SAMN15421730	UPMP2122	ST985	KL39	O1v1	JACBIY010000001.1												+
					JACBIY010000001.1													+
					JACBIY010000001.1														+
					JACBIY010000009.1				+
					JACBIY010000009.1					+
					JACBIY010000009.1						+
					JACBIY010000009.1
					JACBIY010000009.1							+
					JACBIY010000009.1								+
					JACBIY010000009.1									+
					JACBIY010000009.1										+
					JACBIY010000009.1											+
					JACBIY010000001.1															+
					JACBIY010000001.1																+
					JACBIY010000001.1																	+
					JACBIY010000001.1																		+
					JACBIY010000001.1																			+
					JACBIY010000001.1																				+
					JACBIY010000001.1																					+
					JACBIY010000001.1																						+

## Sheet: Supplementary Table S4
Supplementary Table S4: Virulence factors detected using whole genome sequencing in Serratia fonticola from water and spinach samples
Strain	Contig	Virulence factors
		fimE	fimB	fimG	fimC	fimD	lpxC	htpB	pilW	yagZ/ecpA	yagW/ecpD	galU	wbaP/rfbP	manB	msbA	rffG	ompA	hcp-2	vipB/mglB	fepA	fepC	fepG	entS	fepB	entA	entE	entB	katA	shuA	shuS	kdsA	chuS	chuW	chuY	iroN	IlpA	lpxA	clpP	gtrB	mgtB	flhD	flhC	motA	cheW	cheD	cheR	cheB	cheY	cheZ
UPMP2123	JACBIX010000001.1					+	+	+
	JACBIX010000002.1								+	+	+	+	+	+	+		+	+	+
	JACBIX010000003.1																			+	+	+	+	+		+	+	+
	JACBIX010000004.1																												+	+
	JACBIX010000005.1																														+		+	+
	JACBIX010000006.1																																		+
	JACBIX010000007.1																																			+	+
	JACBIX010000009.1																																					+
	JACBIX010000010.1																																						+
	JACBIX010000011.1																																							+	+	+	+	+	+	+	+	+	+
	JACBIX010000012.1
	JACBIX010000015.1
	JACBIX010000023.1
UPMP2124	JACNYR010000012.1																																							+				+	+	+	+	+	+
	JACNYR010000013.1																														+			+
	JACNYR010000015.1	+	+					+
	JACNYR010000017.1
	JACNYR010000020.1
	JACNYR010000024.1
UPMP2125	JACNYQ010000001.1								+
	JACNYQ010000002.1																			+	+	+	+	+	+	+	+												+
	JACNYQ010000005.1																																			+	+
	JACNYQ010000006.1
	JACNYQ010000007.1																	+	+
	JACNYQ010000008.1					+	+
	JACNYQ010000011.1																																							+	+	+	+	+	+	+	+	+	+
	JACNYQ010000014.1											+
	JACNYQ010000017.1																														+
	JACNYQ010000018.1																												+
	JACNYQ010000019.1							+
	JACNYQ010000020.1																																					+
	JACNYQ010000021.1														+		+
	JACNYQ010000024.1									+	+																						+	+
	JACNYQ010000025.1
	JACNYQ010000026.1
	JACNYQ010000030.1
	JACNYQ010000031.1
UPMP2126	JACNYP010000001.1											+		+	+		+	+	+
	JACNYP010000003.1
	JACNYP010000004.1																											+
	JACNYP010000005.1																																					+
	JACNYP010000007.1																																						+
	JACNYP010000008.1																														+		+	+
	JACNYP010000010.1					+	+
	JACNYP010000011.1																												+			+
	JACNYP010000013.1									+	+
	JACNYP010000014.1
	JACNYP010000016.1							+
	JACNYP010000018.1																																														+	+	+
UPMP2127	JACNYO010000001.1																			+	+	+	+	+	+	+	+
	JACNYO010000003.1																																						+
	JACNYO010000004.1																																					+
	JACNYO010000006.1																												+	+
	JACNYO010000007.1					+	+
	JACNYO010000010.1											+
	JACNYO010000011.1
	JACNYO010000012.1									+	+
	JACNYO010000012.1
	JACNYO010000013.1																																							+	+	+	+	+	+	+	+	+	+
	JACNYO010000017.1														+		+
	JACNYO010000019.1																																			+	+
	JACNYO010000021.1
	JACNYO010000035.1																	+	+
	JACNYO010000037.1																																+	+
	JACNYO010000050.1
	JACNYO010000054.1							+
	JACNYO010000061.1
UPMP2128	JACBIW010000003.1																																						+
	JACBIW010000004.1																																					+
	JACBIW010000005.1					+	+
	JACBIW010000006.1
	JACBIW010000007.1																												+	+
	JACBIW010000009.1									+	+
	JACBIW010000011.1																	+	+
	JACBIW010000013.1											+
	JACBIW010000014.1
	JACBIW010000015.1																																							+	+	+	+	+	+	+	+	+	+
	JACBIW010000016.1														+		+
	JACBIW010000018.1																																			+	+
	JACBIW010000019.1
	JACBIW010000023.1
	JACBIW010000026.1																			+	+	+	+	+		+	+
	JACBIW010000034.1																																+	+
	JACBIW010000044.1
	JACBIW010000049.1							+
UPMP2129	JACBIV010000001.1																												+	+
	JACBIV010000002.1																			+	+	+	+	+	+	+	+	+
	JACBIV010000004.1																																						+
	JACBIV010000005.1																																					+
	JACBIV010000006.1					+	+
	JACBIV010000007.1									+	+
	JACBIV010000009.1																																							+	+	+	+	+	+	+	+	+	+
	JACBIV010000012.1																	+	+
	JACBIV010000013.1											+
	JACBIV010000014.1
	JACBIV010000015.1														+		+
	JACBIV010000016.1																																			+	+
	JACBIV010000019.1
	JACBIV010000022.1
	JACBIV010000031.1
	JACBIV010000040.1
	JACBIV010000043.1							+
UPMP2131	JACNYM010000001.1																																		+	+	+
	JACNYM010000002.1																												+	+
	JACNYM010000004.1																																						+
	JACNYM010000005.1					+	+
	JACNYM010000006.1														+		+	+	+
	JACNYM010000007.1																														+	+	+
	JACNYM010000008.1																																							+	+	+	+	+	+	+	+	+	+
	JACNYM010000013.1																			+	+	+	+	+	+	+	+
	JACNYM010000014.1
	JACNYM010000015.1									+	+	+		+
	JACNYM010000016.1
	JACNYM010000019.1
	JACNYM010000022.1
	JACNYM010000023.1																																					+
	JACNYM010000025.1								+
	JACNYM010000034.1							+
UPMP2119	JACBJA010000001.1																												+	+	+		+	+
	JACBJA010000002.1																			+	+	+	+	+	+	+	+	+											+
	JACBJA010000003.1								+						+		+	+	+																	+	+	+
	JACBJA010000006.1						+
	JACBJA010000007.1																																		+
	JACBJA010000009.1			+	+	+
	JACBJA010000010.1							+
	JACBJA010000011.1
	JACBJA010000012.1					+
	JACBJA010000013.1																																							+	+	+	+	+	+	+	+	+	+
	JACBJA010000014.1											+
	JACBJA010000017.1
	JACBJA010000024.1
	JACBJA010000026.1									+	+
UPMP2116	JACBJC010000001.1																																			+	+
	JACBJC010000002.1																+	+	+										+			+
	JACBJC010000003.1					+	+
	JACBJC010000004.1																																					+
	JACBJC010000005.1									+																		+
	JACBJC010000006.1																			+	+	+	+	+	+	+	+												+
	JACBJC010000009.1									+	+
	JACBJC010000011.1											+	+		+	+
	JACBJC010000012.1																																							+	+	+	+	+	+	+	+	+	+
	JACBJC010000013.1																														+			+
	JACBJC010000015.1	+	+					+
	JACBJC010000017.1
	JACBJC010000020.1
	JACBJC010000024.1
[truncated: 41 more columns]
